# Supplementary material for: Impact of Norepinephrine and Dopamine Infusion on Renal Arterial Resistive Index during Pre-Emptive Living Donor Kidney Transplantation: Propensity Score Matching Analysis
Source: Medicina (Kaunas). 2024 Jun 28;60(7):1066. doi: 10.3390/medicina60071066 (PMC11278998; doi:10.3390/medicina60071066)
Supplement: Supplementary file 1 [file medicina-60-01066-s001.zip]

Archive with 1 entries (1 files):
- medicina-3056720-supplementary.pdf
